# Supplementary material for: A new genus of oak gallwasps, Zapatella Pujade-Villar & Melika, gen. n., with a description of two new species from the Neotropics (Hymenoptera, Cynipidae, Cynipini)
Source: Zookeys. 2012 Jul 24;(210):75–104. doi: 10.3897/zookeys.210.3014 (PMC3406454; doi:10.3897/zookeys.210.3014)
Supplement: XML Treatment for Zapatella nievesaldreyi [file zookeys.210.3014-treatment3.xml]

<!DOCTYPE tp:taxon-treatment
  PUBLIC "-//TaxonX//DTD Taxonomic Treatment Publishing DTD v0 20100105//EN" "tax-treatment-NSO.dtd">
<tp:taxon-treatment xmlns:tp="http://www.plazi.org/taxpub"><tp:treatment-meta><mixed-citation publication-type="journal"><person-group><name><surname>Pujade-Villar</surname><given-names>Juli</given-names></name><name><surname>Hanson</surname><given-names>Paul</given-names></name><name><surname>Medina</surname><given-names>Claudia A.</given-names></name><name><surname>Torres</surname><given-names>Miguel</given-names></name><name><surname>Melika</surname><given-names>George</given-names></name></person-group><article-title>A new genus of oak gallwasps, 
                    <italic>Zapatella</italic> Pujade-Villar &amp; Melika, gen. n., with a description of two new species from the Neotropics (Hymenoptera, Cynipidae, Cynipini)</article-title><source>Zookeys</source><day>24</day><month>7</month><year>2012</year><volume>2012</volume><issue>210</issue><fpage>75</fpage><lpage>104</lpage><pub-id pub-id-type="doi">10.3897/zookeys.210.3014</pub-id></mixed-citation></tp:treatment-meta><tp:nomenclature><tp:taxon-name>
                        <tp:taxon-name-part taxon-name-part-type="genus">Zapatella</tp:taxon-name-part>
                        <tp:taxon-name-part taxon-name-part-type="species">nievesaldreyi</tp:taxon-name-part>
                    <object-id xmlns:xlink="http://www.w3.org/1999/xlink" xlink:type="simple">urn:lsid:zoobank.org:act:7D783313-C344-41D4-BD4A-1D2E3E6EE4BB</object-id>
								<object-id xmlns:xlink="http://www.w3.org/1999/xlink" xlink:type="simple">http://species-id.net/wiki/Zapatella_nievesaldreyi</object-id>
								</tp:taxon-name><tp:taxon-authority>Melika &amp; Pujade-Villar</tp:taxon-authority><tp:taxon-status xmlns:xlink="http://www.w3.org/1999/xlink" xlink:type="simple">sp. n.</tp:taxon-status></tp:nomenclature><tp:treatment-sec sec-type="Type material"><title>Type material.</title><p>HOLOTYPE female (deposited in IAvH): “COLOMBIA, Boyacá, Villa de Leyva, Vereda sabana, Sector Chaina,, <named-content xmlns:xlink="http://www.w3.org/1999/xlink" content-type="dwc:verbatimCoordinates" xlink:type="simple">05°41'05.1"N, 73°29'17.3"W</named-content>, 2468 m. En Agallas en ramas de <italic><tp:taxon-name>Quercus humboldti</tp:taxon-name></italic>, (13 May 2010) May-2010. leg. J. Pujade-Villar, C. Medina, M. Torres” (white label), Holotype of <italic><tp:taxon-name>Zapatella nievesaldreyi</tp:taxon-name></italic> ♀ Melika &amp; Pujade-Villar n. sp. design. JP-V 2012” (red label). PARATYPES (93 females) with the same data as the holotype. 17 paratypes are deposited in UB, 8 in PDL and 70 in IAvH.</p></tp:treatment-sec><tp:treatment-sec sec-type="Additional material examined"><title>Additional material examined.</title><p>95 females with the same data as the holotype.</p></tp:treatment-sec><tp:treatment-sec sec-type="Diagnosis"><title>Diagnosis.</title><p>See Diagnosis of <italic><tp:taxon-name>Zapatella grahami</tp:taxon-name></italic> above. It also resembles the Nearctic <italic><tp:taxon-name>Callirhytis medularis</tp:taxon-name></italic> Weld (see Discussion).</p></tp:treatment-sec><tp:treatment-sec sec-type="Description"><title>Description</title><p>(<xref ref-type="fig" rid="F4">Figs 19</xref>–<xref ref-type="fig" rid="F5">30</xref>). Asexual form.</p><p><bold>Length.</bold> Female 1.7–2.8 mm (n = 50).</p><p><bold>Coloration.</bold> Body, antennae and legs uniformly reddish brown, only tips of mandibles, postocciput, propleura and tarsal claws always darker; in some specimens 3<sup>rd</sup> and subsequent tergites darker.</p><p><bold>Head</bold> (<xref ref-type="fig" rid="F4">Figs 19–21</xref>). Slightly broader than mesosoma, with few white sparse, short inconspicuous setae, more dense on lower face. Head very slightly transverse, only 1.2–1.3 times as broad as high in anterior view and massive from above, only 1.6–1.8 times as broad as long in dorsal view; gena broadened behind eye, broader than transverse diameter of eye, delicately uniformly reticulate; malar space without sulcus, 0.4–0.5 times as long as eye height, with striae radiating from clypeus and nearly reaching eye margin. Lower face delicately coriaceous, without elevated area medially. Clypeus slightly impressed, setose, alutaceous, rounded and slightly emarginate ventrally, medially not incised, anterior tentorial pits small, indistinct; epistomal sulcus and clypeo-pleurostomal line distinct. POL = OOL, OOL 2.5 times as long as length of lateral ocellus and 1.5 times as long as LOL, interocellar area microreticulate, not elevated; frons, vertex and occiput microreticulate; postocciput and postgenae alutaceous. Labial palpus 3-segmented, terminal peg distinct, all three segments densely setose; maxillary palpus 5-segmented, terminal peg distinct, three terminal segments densely setose.</p><fig id="F4" position="float" orientation="portrait"><label>Figures 19–24.</label><caption><p><italic><tp:taxon-name>Zapatella nievesaldreyi</tp:taxon-name></italic>, female <bold>19</bold> head (anterior view) <bold>20</bold> head (dorsal view) <bold>21</bold> head (posterior view) <bold>22</bold> mesosoma (dorsal view) <bold>23</bold> mesosoma (lateral view) <bold>24</bold> tarsal claw.</p></caption><graphic xmlns:xlink="http://www.w3.org/1999/xlink" xlink:href="ZooKeys-210-075-g004.jpg" position="float" orientation="portrait" xlink:type="simple"/></fig><p><bold>Antenna</bold> (<xref ref-type="fig" rid="F5">Fig. 25</xref>). 11 flagellomeres, slightly longer than combined length of head and mesosoma; pedicel slightly longer than broad; F1 length nearly equal to length of F2 and slightly longer than F3; F6–F10 shorter and broader than preceding segments; F11 2.0 times as long as F10; placodeal sensilla on F5–F11, hardly traceable or invisible on F1–F4.</p><fig id="F5" position="float" orientation="portrait"><label>Figures 25–31.</label><caption><p><italic><tp:taxon-name>Zapatella nievesaldreyi</tp:taxon-name></italic>,female: <bold>25</bold> antenna <bold>26</bold> forewing <bold>27</bold> metascutellum and propodeum (posterodorsal view) <bold>28</bold> metasoma (lateral view) <bold>29</bold> metasoma with ventral spine of hypopygium (lateral view) <bold>30</bold> female habitus (lateral view) <bold>31</bold> twigs with galls.</p></caption><graphic xmlns:xlink="http://www.w3.org/1999/xlink" xlink:href="ZooKeys-210-075-g005.jpg" position="float" orientation="portrait" xlink:type="simple"/></fig><p><bold>Mesosoma</bold> (<xref ref-type="fig" rid="F4">Figs 22–23</xref>, <xref ref-type="fig" rid="F5">27</xref>). 1.4 times as long as high, mesoscutum dorsally concave in later view. Pronotum setose, with uniformly delicately reticulate sides, without carinae posterolaterally. Mesoscutum slightly broader than long in dorsal view, with sparse scattered setae; with transverse, delicate interrupted striae which are connected with longitudinally orientated weak striae forming an irregular network of striae, together forming an irregular reticulate surface sculpture. Notauli extending nearly to half length of mesoscutum, deep and broad posteriorly, narrowing toward anterior end, with smooth<!--PageBreak--> bottom; median mesoscutal line absent or present in a form of short triangle; parapsidal lines distinct, extending to half length of mesoscutum; anterior parallel lines distinct, extending to 1/3 length of mesoscutum. Mesopleuron uniformly reticulate. Mesoscutellum as broad as long in dorsal view, centrally delicately coriaceous, dull rugose along sides <!--PageBreak-->and in posterior 1/3; scutellar foveae transversely ovate, with smooth and shiny bottom, distinctly separated medially by elevated coriaceous area. Metascutellum rugose, higher than height of smooth, shiny ventral impressed area of metanotum; metanotal trough smooth, shiny, with numerous white setae. Propodeum coriaceous, with dense white setae laterally; with smooth, shiny central propodeal area, delimited by distinct parallel lateral carinae, which slightly converge in posterior 1/3; anterior half of central propodeal area with dense white setae, posterior half without setae. Nucha with longitudinal rugae.</p><p><bold>Forewing</bold> (<xref ref-type="fig" rid="F5">Fig. 26</xref>). Nearly as long as body, pubescent, without cilia on margins; radial cell open, around 3.5 times as long as broad; veins very light, hardly traceable; areolet indistinct, usually invisible; vein Rs+M points slightly below midway along basalis; R1 and Rs never reach wing margin, very inconspicuous, often invisible or absent.</p><p><bold>Legs</bold> (<xref ref-type="fig" rid="F4">Fig. 24</xref>). Tarsal claws simple, without basal lobe, but with broad base; hind coxae with dense white setae dorsoposteriorly.</p><p><bold>Metasoma</bold> (<xref ref-type="fig" rid="F5">Figs 28–29</xref>). As long as head and mesosoma together, slightly longer than high; all metasomal tergites smooth and shiny; base of 2nd metasomal tergite with felt-like dense ring of white setae, interrupted dorsally, and a few scattered setae on lateral surface of tergite. Narrow posterior band on 2<sup>nd</sup> metasomal tergite and all subsequent tergites with very delicate, dense micropunctures. Prominent part of ventral spine of hypopygium needle-like, tapering to apex, 6.0–7.0 times as long as broad, with two parallel rows of short, white, scattered setae.</p><p><bold>Gall</bold> (<xref ref-type="fig" rid="F5">Fig. 31</xref>). Inconspicuous galls in twigs, without visible enlargement (swelling) of the infested twig (branch). The larval cells, 2×1 mm, are nested in the wood parallel one to another.</p></tp:treatment-sec><tp:treatment-sec sec-type="Biology"><title>Biology.</title><p>Only females are known to induce galls hidden in twigs on <italic><tp:taxon-name>Quercus humboldtii</tp:taxon-name></italic>. Twigs with galls were collected in May and adult wasps immediately emerged in the same month.</p></tp:treatment-sec><tp:treatment-sec sec-type="Distribution"><title>Distribution.</title><p>Currently known only from Colombia, Boyaca, from deciduous mixed broad-leaved forests located about 2000 m altitude.</p></tp:treatment-sec><tp:treatment-sec sec-type="Etymology"><title>Etymology.</title><p>In recognition of the continuing contribution of Dr. José Luis Nieves-Aldrey (Museo Nacional de Ciencias Naturales-CSIC, Departamento de Biodiversidad y Biología Evolutiva, Madrid, Spain) to research on oak gallwasps.</p></tp:treatment-sec><tp:treatment-sec sec-type="Species transferred to Zapatella"><title>Species transferred to <italic><tp:taxon-name>Zapatella</tp:taxon-name></italic>.</title><p>Five Nearctic <italic><tp:taxon-name>Callirhytis</tp:taxon-name></italic> species possess the same character set as the above two species and thus they are transferred to <italic><tp:taxon-name>Zapatella</tp:taxon-name></italic>.</p></tp:treatment-sec></tp:taxon-treatment>
