# Supplementary material for: A new genus of oak gallwasps, Zapatella Pujade-Villar & Melika, gen. n., with a description of two new species from the Neotropics (Hymenoptera, Cynipidae, Cynipini)
Source: Zookeys. 2012 Jul 24;(210):75–104. doi: 10.3897/zookeys.210.3014 (PMC3406454; doi:10.3897/zookeys.210.3014)
Supplement: XML Treatment for Zapatella cryptica [file zookeys.210.3014-treatment4.xml]

<!DOCTYPE tp:taxon-treatment
  PUBLIC "-//TaxonX//DTD Taxonomic Treatment Publishing DTD v0 20100105//EN" "tax-treatment-NSO.dtd">
<tp:taxon-treatment xmlns:tp="http://www.plazi.org/taxpub"><tp:treatment-meta><mixed-citation publication-type="journal"><person-group><name><surname>Pujade-Villar</surname><given-names>Juli</given-names></name><name><surname>Hanson</surname><given-names>Paul</given-names></name><name><surname>Medina</surname><given-names>Claudia A.</given-names></name><name><surname>Torres</surname><given-names>Miguel</given-names></name><name><surname>Melika</surname><given-names>George</given-names></name></person-group><article-title>A new genus of oak gallwasps, 
                    <italic>Zapatella</italic> Pujade-Villar &amp; Melika, gen. n., with a description of two new species from the Neotropics (Hymenoptera, Cynipidae, Cynipini)</article-title><source>Zookeys</source><day>24</day><month>7</month><year>2012</year><volume>2012</volume><issue>210</issue><fpage>75</fpage><lpage>104</lpage><pub-id pub-id-type="doi">10.3897/zookeys.210.3014</pub-id></mixed-citation></tp:treatment-meta><tp:nomenclature><tp:taxon-name>
                        <tp:taxon-name-part taxon-name-part-type="genus">Zapatella</tp:taxon-name-part>
                        <tp:taxon-name-part taxon-name-part-type="species">cryptica</tp:taxon-name-part>
                    <object-id xmlns:xlink="http://www.w3.org/1999/xlink" xlink:type="simple">http://species-id.net/wiki/Zapatella_cryptica</object-id>
								</tp:taxon-name><tp:taxon-authority>(Weld)</tp:taxon-authority><tp:taxon-status xmlns:xlink="http://www.w3.org/1999/xlink" xlink:type="simple">comb. n.</tp:taxon-status><xref ref-type="fig" rid="F6">Figures 32–38</xref><xref ref-type="fig" rid="F10">59, 61</xref><tp:nomenclature-citation-list><tp:nomenclature-citation><tp:taxon-name>Callirhytis cryptica</tp:taxon-name><comment> Weld, 1922b (female, galls).</comment></tp:nomenclature-citation></tp:nomenclature-citation-list></tp:nomenclature><tp:treatment-sec sec-type="Material examined"><title>Material examined.</title><p>One paratype female: ‘Dolhan, Ala, May; <italic><tp:taxon-name>Quercus digitata</tp:taxon-name></italic>; 1188; Paratype No. 24725 USNM’.<!--PageBreak--></p><p>Only the asexual generation is known. It induces bud galls on <italic><tp:taxon-name>Quercus myrtifolia</tp:taxon-name></italic> Willd. and <italic><tp:taxon-name>Quercus falcata</tp:taxon-name></italic> Michx. in the USA (Florida and Alabama) (<xref ref-type="bibr" rid="B51">Weld 1922b</xref>, <xref ref-type="bibr" rid="B5">Burks 1979</xref>).</p><p><!--PageBreak-->Type galls were collected in October and adults emerged the next year in May (Weld 1922). The affected terminal bud cluster becomes enlarged, one or two green leaves sometimes grow out beyond the bud scales, and later the bud turns brown; the<!--PageBreak--> gall is completely hidden within the bud and is conical, with a thin-walled cell and a tuft of hairs near the apex (<xref ref-type="bibr" rid="B51">Weld 1922b</xref>).</p><p>The female is entirely uniformly reddish brown and the notauli are incomplete, reaching to 3/4 of the mesoscutum length, but darker lines that look like notauli reach <!--PageBreak-->the anterior margin of the mesoscutum; the median mesoscutal line is impressed and reaches the pronotum; the prominent part of the ventral spine of the hypopygium is 6.3 times as long as broad. See also the <italic><tp:taxon-name>Zapatella</tp:taxon-name></italic> species key.<!--PageBreak--></p><fig id="F6" position="float" orientation="portrait"><label>Figures 32–38.</label><caption><p><italic><tp:taxon-name>Zapatella cryptica</tp:taxon-name></italic>, female <bold>32</bold> head (anterior view) <bold>33</bold> head (dorsal view) <bold>34</bold> head (posterior view) <bold>35</bold> antenna <bold>36</bold> hind coxa <bold>37</bold> mesosoma (lateral view) <bold>38</bold> mesosoma (dorsal view).</p></caption><graphic xmlns:xlink="http://www.w3.org/1999/xlink" xlink:href="ZooKeys-210-075-g006.jpg" position="float" orientation="portrait" xlink:type="simple"/></fig></tp:treatment-sec><tp:treatment-sec><!--Section generated to contain objects referenced in tp:taxon-treatment.--><fig id="F10" position="float" orientation="portrait"><label>Figures 59–62.</label><caption><p><bold>59</bold> <italic><tp:taxon-name>Zapatella cryptica</tp:taxon-name></italic>, metasoma, female (lateral view) <bold>60</bold> <italic><tp:taxon-name>Zapatella quercussimilis</tp:taxon-name></italic>, metasoma, female (lateral view) <bold>61</bold> <italic><tp:taxon-name>Zapatella cryptica</tp:taxon-name></italic>, ventral spine of hypopygium <bold>62</bold> <italic><tp:taxon-name>Zapatella quercussimilis</tp:taxon-name></italic>, ventral spine of hypopygium.</p></caption><graphic xmlns:xlink="http://www.w3.org/1999/xlink" xlink:href="ZooKeys-210-075-g010.jpg" position="float" orientation="portrait" xlink:type="simple"/></fig></tp:treatment-sec><ref-list><ref id="B51"><mixed-citation xmlns:xlink="http://www.w3.org/1999/xlink" xlink:type="simple"><person-group><name name-style="western"><surname>Weld</surname><given-names>LH</given-names></name></person-group> (<year>1922b</year>)<article-title> Notes on Cynipid Wasps, with descriptions of new North American Species.</article-title><source>Proceedings of the United States National Museum </source><volume>61</volume> (<issue>18</issue>): <fpage>1</fpage>-<lpage>29</lpage>.</mixed-citation></ref><ref id="B5"><mixed-citation xmlns:xlink="http://www.w3.org/1999/xlink" xlink:type="simple"><person-group><name name-style="western"><surname>Burks</surname><given-names>BD</given-names></name></person-group> (<year>1979</year>)<article-title> Superfamily Cynipoidea.</article-title> In: <person-group><name name-style="western"><surname>Krombein</surname><given-names>KV</given-names></name><name name-style="western"><surname>Hurd</surname><given-names>PD Jr</given-names></name><name name-style="western"><surname>Smith</surname><given-names>DR</given-names></name><name name-style="western"><surname>Burks</surname><given-names>BD</given-names></name></person-group> (<role>Eds</role>). <issue-title>Catalog of Hymenoptera in America North of Mexico.</issue-title><source>Vol. 1. Symphyta and Apocrita. Smithsonian Institution Press, Washington, DC</source>: <fpage>1045</fpage>-<lpage>1107</lpage>.</mixed-citation></ref></ref-list></tp:taxon-treatment>
