# Supplementary material for: A new genus of oak gallwasps, Zapatella Pujade-Villar & Melika, gen. n., with a description of two new species from the Neotropics (Hymenoptera, Cynipidae, Cynipini)
Source: Zookeys. 2012 Jul 24;(210):75–104. doi: 10.3897/zookeys.210.3014 (PMC3406454; doi:10.3897/zookeys.210.3014)
Supplement: XML Treatment for Zapatella herberti [file zookeys.210.3014-treatment5.xml]

<!DOCTYPE tp:taxon-treatment
  PUBLIC "-//TaxonX//DTD Taxonomic Treatment Publishing DTD v0 20100105//EN" "tax-treatment-NSO.dtd">
<tp:taxon-treatment xmlns:tp="http://www.plazi.org/taxpub"><tp:treatment-meta><mixed-citation publication-type="journal"><person-group><name><surname>Pujade-Villar</surname><given-names>Juli</given-names></name><name><surname>Hanson</surname><given-names>Paul</given-names></name><name><surname>Medina</surname><given-names>Claudia A.</given-names></name><name><surname>Torres</surname><given-names>Miguel</given-names></name><name><surname>Melika</surname><given-names>George</given-names></name></person-group><article-title>A new genus of oak gallwasps, 
                    <italic>Zapatella</italic> Pujade-Villar &amp; Melika, gen. n., with a description of two new species from the Neotropics (Hymenoptera, Cynipidae, Cynipini)</article-title><source>Zookeys</source><day>24</day><month>7</month><year>2012</year><volume>2012</volume><issue>210</issue><fpage>75</fpage><lpage>104</lpage><pub-id pub-id-type="doi">10.3897/zookeys.210.3014</pub-id></mixed-citation></tp:treatment-meta><tp:nomenclature><tp:taxon-name>
                        <tp:taxon-name-part taxon-name-part-type="genus">Zapatella</tp:taxon-name-part>
                        <tp:taxon-name-part taxon-name-part-type="species">herberti</tp:taxon-name-part>
                    <object-id xmlns:xlink="http://www.w3.org/1999/xlink" xlink:type="simple">http://species-id.net/wiki/Zapatella_herberti</object-id>
								</tp:taxon-name><tp:taxon-authority>(Weld)</tp:taxon-authority><tp:taxon-status xmlns:xlink="http://www.w3.org/1999/xlink" xlink:type="simple">comb. n.</tp:taxon-status><xref ref-type="fig" rid="F7">Figures 39–45</xref><tp:nomenclature-citation-list><tp:nomenclature-citation><tp:taxon-name>Eumayria herberti</tp:taxon-name><comment> Weld, 1926 (females, galls). <italic><tp:taxon-name>Bassettia herberti</tp:taxon-name></italic> (Weld) (<xref ref-type="bibr" rid="B5">Burks 1979</xref>). <italic><tp:taxon-name>Callirhytis herberti</tp:taxon-name></italic> (Weld) (<xref ref-type="bibr" rid="B32">Melika and Abrahamson 2007</xref>).</comment></tp:nomenclature-citation></tp:nomenclature-citation-list></tp:nomenclature><tp:treatment-sec sec-type="Material examined"><title>Material examined.</title><p>Two paratype females: ‘Placerville Cal., May 21’18; 1615; Paratype No. 27223 USNM; <italic><tp:taxon-name>Eumayria herberti</tp:taxon-name></italic>’ and ‘Placerville Cal.; cut out May 13; 1615; Paratype No. 27223 USNM; <italic><tp:taxon-name>Eumayria herberti</tp:taxon-name></italic>’.</p><p>Only the asexual generation is known. It induces stem swelling galls on <italic><tp:taxon-name>Quercus agrifolia</tp:taxon-name></italic> Née, <italic><tp:taxon-name>Quercus kellogii</tp:taxon-name></italic> Newb., <italic><tp:taxon-name>Quercus wislizeni</tp:taxon-name></italic> A. DC in California (USA) (<xref ref-type="bibr" rid="B52">Weld 1926</xref>, <xref ref-type="bibr" rid="B5">Burks 1979</xref>). Larval chambers (cells) are nested in the peripheral layer of wood, just under the bark of vigorous shoots 2cm or less in diameter. Adults emerge in late May (<xref ref-type="bibr" rid="B52">Weld 1926</xref>).</p><p>The female is unifromly reddish brown, including the metasoma. The notauli are complete, always reaching pronotum, deeply impressed; the median mesoscutal line is short, extending to 1/4 of the mesoscutum length, beyond which it is indicated by a dark line only. The metasoma has a ring of very dense white setae at the base of the 2nd metasomal tergite, interrupted dorsally; the metasoma is slightly higher than long in lateral view. The 2nd metasomal tergite is smooth, shiny, without pnctures, while the next tergites have micropunctures. The ventral spine of the hypopygium is hidden under the tergites, its prominent part 6.1 times as long as broad ventrally. See also the key to <italic><tp:taxon-name>Zapatella</tp:taxon-name></italic> species.</p><fig id="F7" position="float" orientation="portrait"><label>Figures 39–45.</label><caption><p><italic><tp:taxon-name>Zapatella herberti</tp:taxon-name></italic>, female <bold>39</bold>, head (anterior view) <bold>40</bold> head (dorsal view) <bold>41</bold> head (posterior view) <bold>42</bold> antenna <bold>43</bold> mesosoma (lateral view) <bold>44</bold> mesosoma (dorsal view) <bold>45</bold> metascutellum and propodeum (posterodorsal view).</p></caption><graphic xmlns:xlink="http://www.w3.org/1999/xlink" xlink:href="ZooKeys-210-075-g007.jpg" position="float" orientation="portrait" xlink:type="simple"/></fig></tp:treatment-sec><ref-list><ref id="B5"><mixed-citation xmlns:xlink="http://www.w3.org/1999/xlink" xlink:type="simple"><person-group><name name-style="western"><surname>Burks</surname><given-names>BD</given-names></name></person-group> (<year>1979</year>)<article-title> Superfamily Cynipoidea.</article-title> In: <person-group><name name-style="western"><surname>Krombein</surname><given-names>KV</given-names></name><name name-style="western"><surname>Hurd</surname><given-names>PD Jr</given-names></name><name name-style="western"><surname>Smith</surname><given-names>DR</given-names></name><name name-style="western"><surname>Burks</surname><given-names>BD</given-names></name></person-group> (<role>Eds</role>). <issue-title>Catalog of Hymenoptera in America North of Mexico.</issue-title><source>Vol. 1. Symphyta and Apocrita. Smithsonian Institution Press, Washington, DC</source>: <fpage>1045</fpage>-<lpage>1107</lpage>.</mixed-citation></ref><ref id="B32"><mixed-citation xmlns:xlink="http://www.w3.org/1999/xlink" xlink:type="simple"><person-group><name name-style="western"><surname>Melika</surname><given-names>G</given-names></name><name name-style="western"><surname>Abrahamson</surname><given-names>WG</given-names></name></person-group> (<year>2007</year>)<article-title> Review of the Nearctic gall wasp species of the genus <italic>Bassettia</italic> Ashmead, 1887, with description of new species (Hymenoptera: Cynipidae: Cynipini).</article-title><source>Acta Zoologica Academiae Scientiarum Hungaricae </source><volume>53</volume> (<issue>2</issue>): <fpage>131</fpage>-<lpage>148</lpage>.</mixed-citation></ref><ref id="B52"><mixed-citation xmlns:xlink="http://www.w3.org/1999/xlink" xlink:type="simple"><person-group><name name-style="western"><surname>Weld</surname><given-names>LH</given-names></name></person-group> (<year>1926</year>)<article-title> Field Notes on Gall-inhabiting Cynipid Wasps with descriptions of new species.</article-title><source>Proceedings of the United States National Museum </source><volume>68</volume> (<issue>10</issue>): <fpage>1</fpage>-<lpage>131</lpage>. doi: <ext-link ext-link-type="uri" xlink:href="http://dx.doi.org/10.5479/si.00963801.68-2611.1" xlink:type="simple">10.5479/si.00963801.68-2611.1</ext-link></mixed-citation></ref></ref-list></tp:taxon-treatment>
