# Supplementary material for: A new genus of oak gallwasps, Zapatella Pujade-Villar & Melika, gen. n., with a description of two new species from the Neotropics (Hymenoptera, Cynipidae, Cynipini)
Source: Zookeys. 2012 Jul 24;(210):75–104. doi: 10.3897/zookeys.210.3014 (PMC3406454; doi:10.3897/zookeys.210.3014)
Supplement: XML Treatment for Zapatella quercusmedullae [file zookeys.210.3014-treatment6.xml]

<!DOCTYPE tp:taxon-treatment
  PUBLIC "-//TaxonX//DTD Taxonomic Treatment Publishing DTD v0 20100105//EN" "tax-treatment-NSO.dtd">
<tp:taxon-treatment xmlns:tp="http://www.plazi.org/taxpub"><tp:treatment-meta><mixed-citation publication-type="journal"><person-group><name><surname>Pujade-Villar</surname><given-names>Juli</given-names></name><name><surname>Hanson</surname><given-names>Paul</given-names></name><name><surname>Medina</surname><given-names>Claudia A.</given-names></name><name><surname>Torres</surname><given-names>Miguel</given-names></name><name><surname>Melika</surname><given-names>George</given-names></name></person-group><article-title>A new genus of oak gallwasps, 
                    <italic>Zapatella</italic> Pujade-Villar &amp; Melika, gen. n., with a description of two new species from the Neotropics (Hymenoptera, Cynipidae, Cynipini)</article-title><source>Zookeys</source><day>24</day><month>7</month><year>2012</year><volume>2012</volume><issue>210</issue><fpage>75</fpage><lpage>104</lpage><pub-id pub-id-type="doi">10.3897/zookeys.210.3014</pub-id></mixed-citation></tp:treatment-meta><tp:nomenclature><tp:taxon-name>
                        <tp:taxon-name-part taxon-name-part-type="genus">Zapatella</tp:taxon-name-part>
                        <tp:taxon-name-part taxon-name-part-type="species">quercusmedullae</tp:taxon-name-part>
                    <object-id xmlns:xlink="http://www.w3.org/1999/xlink" xlink:type="simple">http://species-id.net/wiki/Zapatella_quercusmedullae</object-id>
								</tp:taxon-name><tp:taxon-authority>(Ashmead)</tp:taxon-authority><tp:taxon-status xmlns:xlink="http://www.w3.org/1999/xlink" xlink:type="simple">comb. n.</tp:taxon-status><xref ref-type="fig" rid="F8">Figures 46–51</xref><tp:nomenclature-citation-list><tp:nomenclature-citation><tp:taxon-name>Cynips quercusmedullae</tp:taxon-name><comment> Ashmead, 1885 (females, galls). <italic><tp:taxon-name>Andricus (Andricus) medullae</tp:taxon-name></italic> Ashmead, 1885. <italic><tp:taxon-name>Callirhytis quercusmedullae</tp:taxon-name></italic> (Ashmead) (<xref ref-type="bibr" rid="B5">Burks 1979</xref>). <italic><tp:taxon-name>Andricus cryptus</tp:taxon-name></italic> Ashmead, 1887 (synonym in <xref ref-type="bibr" rid="B8">Dailey and Menke 1980</xref>).</comment></tp:nomenclature-citation></tp:nomenclature-citation-list></tp:nomenclature><tp:treatment-sec sec-type="Material examined"><title>Material examined.</title><p>One paratype female: ‘Jacksonville; collector Ashmead; Paratype No. 1497; <italic><tp:taxon-name>Andricus medullae</tp:taxon-name></italic> Ashm. (handwritten label)’.</p><p>Only the asexual generation is known. It induces stem swelling galls, in spring, on <italic><tp:taxon-name>Quercus incana</tp:taxon-name></italic> Bartram (= <italic><tp:taxon-name>Quercus cinerea</tp:taxon-name></italic> Raf.), <italic><tp:taxon-name>Quercus marilandica</tp:taxon-name></italic> (L.) Münchn. and <italic><tp:taxon-name>Quercus myrtifolia</tp:taxon-name></italic> in the USA (Florida, Alabama, Georgia, Missisipi, Texas) (<xref ref-type="bibr" rid="B5">Burks 1979</xref>). The adults emerge the following year in February and March (<xref ref-type="bibr" rid="B1">Ashmead 1885a</xref>, <xref ref-type="bibr" rid="B2">b</xref>; <xref ref-type="bibr" rid="B56">Weld 1959</xref>).</p><p>The female, like the previous species, has the notauli incomplete, extending to half of the mesoscutum length, with darker lines that resemble notauli reaching the anterior margin of the mesoscutum. The median mesoscutal line is absent. The prominent part of the ventral spine of the hypopygium is 6.2 times as long as broad ventrally. See also the key to <italic><tp:taxon-name>Zapatella</tp:taxon-name></italic> species.</p><fig id="F8" position="float" orientation="portrait"><label>Figures 46–51.</label><caption><p><italic><tp:taxon-name>Zapatella quercusmedullae</tp:taxon-name></italic>, female <bold>46</bold> head (anterior view) <bold>47</bold> head (dorsal view) <bold>48</bold>  head (posterior view) <bold>49</bold> antenna <bold>50</bold> mesosoma (lateral view) <bold>51</bold> mesosoma (dorsal view).</p></caption><graphic xmlns:xlink="http://www.w3.org/1999/xlink" xlink:href="ZooKeys-210-075-g008.jpg" position="float" orientation="portrait" xlink:type="simple"/></fig></tp:treatment-sec><ref-list><ref id="B5"><mixed-citation xmlns:xlink="http://www.w3.org/1999/xlink" xlink:type="simple"><person-group><name name-style="western"><surname>Burks</surname><given-names>BD</given-names></name></person-group> (<year>1979</year>)<article-title> Superfamily Cynipoidea.</article-title> In: <person-group><name name-style="western"><surname>Krombein</surname><given-names>KV</given-names></name><name name-style="western"><surname>Hurd</surname><given-names>PD Jr</given-names></name><name name-style="western"><surname>Smith</surname><given-names>DR</given-names></name><name name-style="western"><surname>Burks</surname><given-names>BD</given-names></name></person-group> (<role>Eds</role>). <issue-title>Catalog of Hymenoptera in America North of Mexico.</issue-title><source>Vol. 1. Symphyta and Apocrita. Smithsonian Institution Press, Washington, DC</source>: <fpage>1045</fpage>-<lpage>1107</lpage>.</mixed-citation></ref><ref id="B8"><mixed-citation xmlns:xlink="http://www.w3.org/1999/xlink" xlink:type="simple"><person-group><name name-style="western"><surname>Dailey</surname><given-names>DC</given-names></name><name name-style="western"><surname>Menke</surname><given-names>AS</given-names></name></person-group> (<year>1980</year>)<article-title> Nomenclatorial notes on North American Cynipidae (Hymenoptera).</article-title><source>The Pan-Pacific Entomologist </source><volume>56</volume> (<issue>3</issue>): <fpage>170</fpage>-<lpage>174</lpage>.</mixed-citation></ref><ref id="B1"><mixed-citation xmlns:xlink="http://www.w3.org/1999/xlink" xlink:type="simple"><person-group><name name-style="western"><surname>Ashmead</surname><given-names>WH</given-names></name></person-group> (<year>1885a</year>)<article-title> On the cynipidous galls of Florida with descriptions of new species.</article-title><source>Transactions of the American Entomological Society </source><volume>12</volume>: <fpage>5</fpage>-<lpage>9</lpage>.</mixed-citation></ref><ref id="B2"><mixed-citation xmlns:xlink="http://www.w3.org/1999/xlink" xlink:type="simple"><person-group><name name-style="western"><surname>Ashmead</surname><given-names>WH</given-names></name></person-group> (<year>1885b</year>)<article-title> Studies in North American Chalcididae, with descriptions of new species from Florida.</article-title><source>Transactions of the American Entomological Society </source><volume>12</volume>: <fpage>11</fpage>-<lpage>19</lpage>.</mixed-citation></ref><ref id="B56"><mixed-citation xmlns:xlink="http://www.w3.org/1999/xlink" xlink:type="simple"><person-group><name name-style="western"><surname>Weld</surname><given-names>LH</given-names></name></person-group> (<year>1959</year>)<source> Cynipid galls of the Eastern United States.</source><publisher-name>Ann Arbor, Michigan</publisher-name>, <publisher-loc>privately printed</publisher-loc>, <lpage>124</lpage> pp.</mixed-citation></ref></ref-list></tp:taxon-treatment>
