# Supplementary material for: A new genus of oak gallwasps, Zapatella Pujade-Villar & Melika, gen. n., with a description of two new species from the Neotropics (Hymenoptera, Cynipidae, Cynipini)
Source: Zookeys. 2012 Jul 24;(210):75–104. doi: 10.3897/zookeys.210.3014 (PMC3406454; doi:10.3897/zookeys.210.3014)
Supplement: XML Treatment for Zapatella quercusphellos [file zookeys.210.3014-treatment7.xml]

<!DOCTYPE tp:taxon-treatment
  PUBLIC "-//TaxonX//DTD Taxonomic Treatment Publishing DTD v0 20100105//EN" "tax-treatment-NSO.dtd">
<tp:taxon-treatment xmlns:tp="http://www.plazi.org/taxpub"><tp:treatment-meta><mixed-citation publication-type="journal"><person-group><name><surname>Pujade-Villar</surname><given-names>Juli</given-names></name><name><surname>Hanson</surname><given-names>Paul</given-names></name><name><surname>Medina</surname><given-names>Claudia A.</given-names></name><name><surname>Torres</surname><given-names>Miguel</given-names></name><name><surname>Melika</surname><given-names>George</given-names></name></person-group><article-title>A new genus of oak gallwasps, 
                    <italic>Zapatella</italic> Pujade-Villar &amp; Melika, gen. n., with a description of two new species from the Neotropics (Hymenoptera, Cynipidae, Cynipini)</article-title><source>Zookeys</source><day>24</day><month>7</month><year>2012</year><volume>2012</volume><issue>210</issue><fpage>75</fpage><lpage>104</lpage><pub-id pub-id-type="doi">10.3897/zookeys.210.3014</pub-id></mixed-citation></tp:treatment-meta><tp:nomenclature><tp:taxon-name>
                        <tp:taxon-name-part taxon-name-part-type="genus">Zapatella</tp:taxon-name-part>
                        <tp:taxon-name-part taxon-name-part-type="species">quercusphellos</tp:taxon-name-part>
                    <object-id xmlns:xlink="http://www.w3.org/1999/xlink" xlink:type="simple">http://species-id.net/wiki/Zapatella_quercusphellos</object-id>
								</tp:taxon-name><tp:taxon-authority>(Osten Sacken)</tp:taxon-authority><tp:taxon-status xmlns:xlink="http://www.w3.org/1999/xlink" xlink:type="simple">comb. n.</tp:taxon-status><xref ref-type="fig" rid="F9">Figures 52–58</xref><xref ref-type="fig" rid="F10">60, 62</xref><tp:nomenclature-citation-list><tp:nomenclature-citation><tp:taxon-name>Cynips quercusphellos</tp:taxon-name><comment> Osten Sacken, 1861. <italic><tp:taxon-name>Callirhytis quercusphellos</tp:taxon-name></italic> (Osten Sacken ) (<xref ref-type="bibr" rid="B5">Burks 1979</xref>).</comment></tp:nomenclature-citation><tp:nomenclature-citation><tp:taxon-name>Cynips quercussimilis</tp:taxon-name><comment> Bassett, 1864, syn. n. <italic><tp:taxon-name>Callirhytis quercussimilis</tp:taxon-name></italic> (Bassett) (<xref ref-type="bibr" rid="B5">Burks 1979</xref>).</comment></tp:nomenclature-citation></tp:nomenclature-citation-list></tp:nomenclature><tp:treatment-sec sec-type="Material examined"><title>Material examined.</title><p><bold>For <italic><tp:taxon-name>Cynips quercusphellos</tp:taxon-name></italic>:</bold> One paratype female:Osten-Sacken coll.; Type (red); Paratype 24684, USNM (red); Cynips quercus-phellos OS from M.C.Z 1921 exchange. One female: Mnt Vernon, Va., 16, 1916, WLMaCtee collector. Callirhytis phellos (OS) det. Weld, 1942 (Weld’s handwriting labels); other female: Alachua Co., Fl., Gainesville, III.27.1924. T.H.Hubbell. Callirhytis quercusphellos (OS) det. Weld, 1925 (Weld’s handwriting label). The two specimens were compared by GM to the Osten Sacken’s cotype, deposited at the USNM (Washington, DC) and obtained by L.H. Weld from the Museum of Comparative Zoology by exchange (<xref ref-type="bibr" rid="B51">Weld 1922b</xref>) and they appeared to be identical with that specimen (cotype). <bold>For <italic><tp:taxon-name>Cynips quercussimilis</tp:taxon-name></italic>:</bold> Three female and one male paratypes: ‘Waterbury, Ct., H.F.Bassett Coll.; Type; Beut. Coll rec’d 1935’.</p><p><italic><tp:taxon-name>Callirhytis (Cynips) quercussimilis</tp:taxon-name></italic> (sexual form) was known, inducing stem swelling galls on <italic><tp:taxon-name>Quercus incana</tp:taxon-name></italic>, <italic><tp:taxon-name>Quercus falcata</tp:taxon-name></italic>, <italic><tp:taxon-name>Quercus ilicifolia</tp:taxon-name></italic> Wangenh., <italic><tp:taxon-name>Quercus imbricaria</tp:taxon-name></italic> Michx., and <italic><tp:taxon-name>Quercus myrtifolia</tp:taxon-name></italic> along the Atlantic coast, from Florida to New York state (<xref ref-type="bibr" rid="B5">Burks 1979</xref>). The galls are club-shaped swellings if they form on terminal twigs, with 1–4 cells (<xref ref-type="bibr" rid="B56">Weld 1959</xref>). Green and fleshy galls develop in May, and later turn woody (become lignified). Adults emerge in June to the beginning of July (<xref ref-type="bibr" rid="B3">Bassett 1864</xref>, <xref ref-type="bibr" rid="B56">Weld 1959</xref>).</p><p>The author of <italic><tp:taxon-name>Callirhytis quercusphellos</tp:taxon-name></italic> (<xref ref-type="bibr" rid="B40">Osten Sacken 1861</xref>) collected greenish rounded woody swellings at the tip of the twigs of <italic><tp:taxon-name>Quercus phellos</tp:taxon-name></italic> (L.) in Virginia, near Potomac river in June; four sexual females emerged by the end of June <xref ref-type="bibr" rid="B41">Osten Sacken (1865)</xref> mentioned that his species somehow resembles <italic><tp:taxon-name>Callirhytis quercussimilis</tp:taxon-name></italic> (Bassett), however, differs from it. <xref ref-type="bibr" rid="B9">Dalla Torre and Kieffer (1910)</xref> treated them as different species. <xref ref-type="bibr" rid="B51">Weld (1922b)</xref> erroneously synonymised <italic><tp:taxon-name>Cynips similis</tp:taxon-name></italic> Bassett to <italic><tp:taxon-name>Callirhytis quercusphellos</tp:taxon-name></italic> (O.S.). Later, the two species were treated as different species (<xref ref-type="bibr" rid="B52">Weld 1926</xref>, <xref ref-type="bibr" rid="B53">1928</xref>, <xref ref-type="bibr" rid="B54">1951</xref>, <xref ref-type="bibr" rid="B56">1959</xref>; <xref ref-type="bibr" rid="B5">Burks 1979</xref>). <xref ref-type="bibr" rid="B51">Weld (1922b)</xref> observed galls absolutely similar to those of <italic><tp:taxon-name>Zapatella quercusphellos</tp:taxon-name></italic> on <italic><tp:taxon-name>Quercus falcata</tp:taxon-name></italic>, <italic><tp:taxon-name>Quercus incana</tp:taxon-name></italic>, <italic><tp:taxon-name>Quercus texana</tp:taxon-name></italic> Buckley, <italic><tp:taxon-name>Quercus laurifolia</tp:taxon-name></italic> Michx. and <italic><tp:taxon-name>Quercus myrtifolia</tp:taxon-name></italic>.</p><p><italic><tp:taxon-name>Zapatella quercusphellos</tp:taxon-name></italic> was collected also at Rosslyn, Virginia from <italic><tp:taxon-name>Quercus imbricaria</tp:taxon-name></italic> in June and <italic><tp:taxon-name>Quercus phellos</tp:taxon-name></italic> in May, adults emerged in late June. In both cases the greenish fresh galls were similar terminal enlargements on new growths, inconspicuous, only 5 mm long; after maturation galls were 8–10 mm in diameter (<xref ref-type="bibr" rid="B52">Weld 1926</xref>).</p><p>A detail examination of specimens of <italic><tp:taxon-name>Callirhytis quercusphellos</tp:taxon-name></italic> and <italic><tp:taxon-name>Callirhytis quercussimilis</tp:taxon-name></italic>, mentioned above, showed no appreciable morphological differences and thus, <italic><tp:taxon-name>Callirhytis quercussimilis</tp:taxon-name></italic> is a syn. n. of <italic><tp:taxon-name>Callirhytis quercusphellos</tp:taxon-name></italic> and here in the species transferred to the <italic><tp:taxon-name>Zapatella</tp:taxon-name></italic> genus, <italic><tp:taxon-name>Zapatella quercusphellos</tp:taxon-name></italic>, comb. n. Females are uniformly dark reddish brown;<!--PageBreak--> the notauli are incomplete, extending to half the mesoscutum length, with darker lines reaching the anterior margin of the mesoscutum; the median mesoscutal line extending to 1/2 of the mesoscutum length, further indicated by a dark line only; the prominent part of the ventral spine of the hypopygium is 6.2 times as long as <!--PageBreak-->broad ventrally. The male is much darker than the female, with a dark brown head and mesosoma, while the metasoma is slightly lighter (otherwise quite similar to <italic><tp:taxon-name>Zapatella grahami</tp:taxon-name></italic>). See also the key to <italic><tp:taxon-name>Zapatella</tp:taxon-name></italic> species.</p><p>Only the sexual generation is known. It induces stem swelling galls on <italic><tp:taxon-name>Quercus incana</tp:taxon-name></italic>, <italic><tp:taxon-name>Quercus falcata</tp:taxon-name></italic>, <italic><tp:taxon-name>Quercus ilicifolia</tp:taxon-name></italic> Wangenh., <italic><tp:taxon-name>Quercus imbricaria</tp:taxon-name></italic>, <italic><tp:taxon-name>Quercus myrtifolia</tp:taxon-name></italic> and <italic><tp:taxon-name>Quercus phellos</tp:taxon-name></italic> along the Atlantic coast, from Florida to New York state (<xref ref-type="bibr" rid="B5">Burks 1979</xref>).</p><fig id="F9" position="float" orientation="portrait"><label>Figures 52–58.</label><caption><p><italic><tp:taxon-name>Zapatella quercusphellos</tp:taxon-name></italic>, female <bold>52</bold> head (anterior view) <bold>53</bold> head (dorsal view) <bold>54</bold> head (posterior view) <bold>55</bold> antenna <bold>56</bold> mesosoma (lateral view) <bold>57</bold> mesosoma (dorsal view) <bold>58</bold> metascutellum and propodeum (posterodorsal view).</p></caption><graphic xmlns:xlink="http://www.w3.org/1999/xlink" xlink:href="ZooKeys-210-075-g009.jpg" position="float" orientation="portrait" xlink:type="simple"/></fig><fig id="F10" position="float" orientation="portrait"><label>Figures 59–62.</label><caption><p><bold>59</bold> <italic><tp:taxon-name>Zapatella cryptica</tp:taxon-name></italic>, metasoma, female (lateral view) <bold>60</bold> <italic><tp:taxon-name>Zapatella quercussimilis</tp:taxon-name></italic>, metasoma, female (lateral view) <bold>61</bold> <italic><tp:taxon-name>Zapatella cryptica</tp:taxon-name></italic>, ventral spine of hypopygium <bold>62</bold> <italic><tp:taxon-name>Zapatella quercussimilis</tp:taxon-name></italic>, ventral spine of hypopygium.</p></caption><graphic xmlns:xlink="http://www.w3.org/1999/xlink" xlink:href="ZooKeys-210-075-g010.jpg" position="float" orientation="portrait" xlink:type="simple"/></fig></tp:treatment-sec><ref-list><ref id="B5"><mixed-citation xmlns:xlink="http://www.w3.org/1999/xlink" xlink:type="simple"><person-group><name name-style="western"><surname>Burks</surname><given-names>BD</given-names></name></person-group> (<year>1979</year>)<article-title> Superfamily Cynipoidea.</article-title> In: <person-group><name name-style="western"><surname>Krombein</surname><given-names>KV</given-names></name><name name-style="western"><surname>Hurd</surname><given-names>PD Jr</given-names></name><name name-style="western"><surname>Smith</surname><given-names>DR</given-names></name><name name-style="western"><surname>Burks</surname><given-names>BD</given-names></name></person-group> (<role>Eds</role>). <issue-title>Catalog of Hymenoptera in America North of Mexico.</issue-title><source>Vol. 1. Symphyta and Apocrita. Smithsonian Institution Press, Washington, DC</source>: <fpage>1045</fpage>-<lpage>1107</lpage>.</mixed-citation></ref><ref id="B51"><mixed-citation xmlns:xlink="http://www.w3.org/1999/xlink" xlink:type="simple"><person-group><name name-style="western"><surname>Weld</surname><given-names>LH</given-names></name></person-group> (<year>1922b</year>)<article-title> Notes on Cynipid Wasps, with descriptions of new North American Species.</article-title><source>Proceedings of the United States National Museum </source><volume>61</volume> (<issue>18</issue>): <fpage>1</fpage>-<lpage>29</lpage>.</mixed-citation></ref><ref id="B56"><mixed-citation xmlns:xlink="http://www.w3.org/1999/xlink" xlink:type="simple"><person-group><name name-style="western"><surname>Weld</surname><given-names>LH</given-names></name></person-group> (<year>1959</year>)<source> Cynipid galls of the Eastern United States.</source><publisher-name>Ann Arbor, Michigan</publisher-name>, <publisher-loc>privately printed</publisher-loc>, <lpage>124</lpage> pp.</mixed-citation></ref><ref id="B3"><mixed-citation xmlns:xlink="http://www.w3.org/1999/xlink" xlink:type="simple"><person-group><name name-style="western"><surname>Bassett</surname><given-names>HF</given-names></name></person-group> (<year>1864</year>)<article-title> Descriptions of several new species of Cynips and a new species of <italic>Diastrophus</italic>.</article-title><source>Proceedings of the Entomological Society of Philadelphia </source><volume>3</volume>: <fpage>679</fpage>-<lpage>691</lpage>.</mixed-citation></ref><ref id="B40"><mixed-citation xmlns:xlink="http://www.w3.org/1999/xlink" xlink:type="simple"><person-group><name name-style="western"><surname>Osten Sacken</surname><given-names>CR von</given-names></name></person-group> (<year>1861</year>)<source> On the Cynipidae of the North American oaks and their galls. Proceedings of the Entomological Society of Philadelphia 1-3: 47–72.</source></mixed-citation></ref><ref id="B41"><mixed-citation xmlns:xlink="http://www.w3.org/1999/xlink" xlink:type="simple"><person-group><name name-style="western"><surname>Osten Sacken</surname><given-names>CR von</given-names></name></person-group> (<year>1865</year>)<article-title> Contributions to the Natural History of the Cynipidae of the United States and of their Galls. Article 4th.</article-title><source>Proceedings of the Entomological Society of Philadelphia </source><volume>4</volume>: <fpage>331</fpage>-<lpage>380</lpage>.</mixed-citation></ref><ref id="B9"><mixed-citation xmlns:xlink="http://www.w3.org/1999/xlink" xlink:type="simple"><person-group><name name-style="western"><surname>Dalla Torre</surname><given-names>KW</given-names></name><name name-style="western"><surname>Kieffer</surname><given-names>JJ</given-names></name></person-group> (<year>1910</year>)<source> Cynipidae. Das Tierreich, 24.</source><publisher-name>Berlin</publisher-name>, <publisher-loc>Friedlander &amp; Sohn</publisher-loc>, <lpage>891</lpage> pp.</mixed-citation></ref><ref id="B52"><mixed-citation xmlns:xlink="http://www.w3.org/1999/xlink" xlink:type="simple"><person-group><name name-style="western"><surname>Weld</surname><given-names>LH</given-names></name></person-group> (<year>1926</year>)<article-title> Field Notes on Gall-inhabiting Cynipid Wasps with descriptions of new species.</article-title><source>Proceedings of the United States National Museum </source><volume>68</volume> (<issue>10</issue>): <fpage>1</fpage>-<lpage>131</lpage>. doi: <ext-link ext-link-type="uri" xlink:href="http://dx.doi.org/10.5479/si.00963801.68-2611.1" xlink:type="simple">10.5479/si.00963801.68-2611.1</ext-link></mixed-citation></ref><ref id="B53"><mixed-citation xmlns:xlink="http://www.w3.org/1999/xlink" xlink:type="simple"><person-group><name name-style="western"><surname>Weld</surname><given-names>LH</given-names></name></person-group> (<year>1928</year>)<source> Cynipidae. In: Leonard L (Ed) Insects of New York. 967–974.</source></mixed-citation></ref><ref id="B54"><mixed-citation xmlns:xlink="http://www.w3.org/1999/xlink" xlink:type="simple"><person-group><name name-style="western"><surname>Weld</surname><given-names>LH</given-names></name></person-group> (<year>1951</year>)<source> Superfamily Cynipoidea. In: Muesebeck, Krombein, Townes et al. (Eds) Hymenoptera in America north of Mexico. Synoptic Catalogue. US Department of Agriculture. Agricultural Monograph No. 2, 594–654.</source></mixed-citation></ref></ref-list></tp:taxon-treatment>
