# Supplementary material for: A new genus of oak gallwasps, Zapatella Pujade-Villar & Melika, gen. n., with a description of two new species from the Neotropics (Hymenoptera, Cynipidae, Cynipini)
Source: Zookeys. 2012 Jul 24;(210):75–104. doi: 10.3897/zookeys.210.3014 (PMC3406454; doi:10.3897/zookeys.210.3014)
Supplement: XML Treatment for Zapatella oblata [file zookeys.210.3014-treatment8.xml]

<!DOCTYPE tp:taxon-treatment
  PUBLIC "-//TaxonX//DTD Taxonomic Treatment Publishing DTD v0 20100105//EN" "tax-treatment-NSO.dtd">
<tp:taxon-treatment xmlns:tp="http://www.plazi.org/taxpub"><tp:treatment-meta><mixed-citation publication-type="journal"><person-group><name><surname>Pujade-Villar</surname><given-names>Juli</given-names></name><name><surname>Hanson</surname><given-names>Paul</given-names></name><name><surname>Medina</surname><given-names>Claudia A.</given-names></name><name><surname>Torres</surname><given-names>Miguel</given-names></name><name><surname>Melika</surname><given-names>George</given-names></name></person-group><article-title>A new genus of oak gallwasps, 
                    <italic>Zapatella</italic> Pujade-Villar &amp; Melika, gen. n., with a description of two new species from the Neotropics (Hymenoptera, Cynipidae, Cynipini)</article-title><source>Zookeys</source><day>24</day><month>7</month><year>2012</year><volume>2012</volume><issue>210</issue><fpage>75</fpage><lpage>104</lpage><pub-id pub-id-type="doi">10.3897/zookeys.210.3014</pub-id></mixed-citation></tp:treatment-meta><tp:nomenclature><tp:taxon-name>
                        <tp:taxon-name-part taxon-name-part-type="genus">Zapatella</tp:taxon-name-part>
                        <tp:taxon-name-part taxon-name-part-type="species">oblata</tp:taxon-name-part>
                    <object-id xmlns:xlink="http://www.w3.org/1999/xlink" xlink:type="simple">http://species-id.net/wiki/Zapatella_oblata</object-id>
								</tp:taxon-name><tp:taxon-authority>(Weld)</tp:taxon-authority><tp:taxon-status xmlns:xlink="http://www.w3.org/1999/xlink" xlink:type="simple">comb. n.</tp:taxon-status><xref ref-type="fig" rid="F11">Figures 63</xref><xref ref-type="fig" rid="F12">71</xref><tp:nomenclature-citation-list><tp:nomenclature-citation><tp:taxon-name>Callirhytis oblata</tp:taxon-name><comment> Weld, 1952.</comment></tp:nomenclature-citation></tp:nomenclature-citation-list></tp:nomenclature><tp:treatment-sec sec-type="Material examined"><title>Material examined.</title><p>Paratype female: Vienna, Va., March 21’46. Q. coccinea, 558, Paratype 60128, Callirhytis oblata Weld.</p><p>Only the asexual generation is known. It induces bud galls on <italic><tp:taxon-name>Quercus coccinea</tp:taxon-name></italic> Muench. and <italic><tp:taxon-name>Quercus falcata</tp:taxon-name></italic> in Virginia, USA (<xref ref-type="bibr" rid="B55">Weld 1952</xref>). The frons, vertex and head posteriorly are dark brown to black, the mesoscutum along and between anterior parallel lines and along parapsidal lines is black, scutellar foveae and the central propodeal area are also dark brown; the rest of the body is reddish brown. Notauli are complete, the median mesoscutal line extending to 2/3 of the mesoscutum length, scutellar foveae transverse; the prominent part of the ventral spine of the hypopygium is very long, about 8.5 times as long as broad from ventral view.</p><fig id="F11" position="float" orientation="portrait"><label>Figures 63–68.</label><caption><p><italic><tp:taxon-name>Zapatella oblata</tp:taxon-name></italic>, female <bold>63</bold> head (anterior view) <bold>64</bold> head (dorsal view) <bold>65</bold> head (posterior view) <bold>66</bold> antenna <bold>67</bold> mesosoma (lateral view) <bold>68</bold> mesosoma, (dorsal view).</p></caption><graphic xmlns:xlink="http://www.w3.org/1999/xlink" xlink:href="ZooKeys-210-075-g011.jpg" position="float" orientation="portrait" xlink:type="simple"/></fig><fig id="F12" position="float" orientation="portrait"><label>Figures 69–71.</label><caption><p><italic><tp:taxon-name>Zapatella oblata</tp:taxon-name></italic>, female <bold>69</bold> metascutellum and propodeum (posterodorsal view) <bold>70</bold> metasoma (lateral view) <bold>71</bold> ventral spine of hypopygium (ventral view).</p></caption><graphic xmlns:xlink="http://www.w3.org/1999/xlink" xlink:href="ZooKeys-210-075-g012.jpg" position="float" orientation="portrait" xlink:type="simple"/></fig></tp:treatment-sec><ref-list><ref id="B55"><mixed-citation xmlns:xlink="http://www.w3.org/1999/xlink" xlink:type="simple"><person-group><name name-style="western"><surname>Weld</surname><given-names>LH</given-names></name></person-group> (<year>1952</year>)<source> Cynipoidea (Hym.) 1905-1950 being a Supplement to the Dalla Torre and Kieffer monograph the Cynipidae in Das Tierreich, Leiferung 24, 1910 and bringing the systematic literature of the world up to date, including keys to families and subfamilies and list of new generic, specific and variety names.</source><publisher-name>Privately printed, Ann Arbor, Michigan</publisher-name>, <publisher-loc>privately printed</publisher-loc>, <lpage>351</lpage> pp.</mixed-citation></ref></ref-list></tp:taxon-treatment>
